# Supplementary material for: Impact of Kappaphycus alvarezii Biostimulant on Growth, Biochemistry, Essential Oil, and Rhizosphere of Basil (Ocimum basilicum) Plants
Source: Plants (Basel). 2026 Jun 4;15(11):1749. doi: 10.3390/plants15111749 (PMC13259351; doi:10.3390/plants15111749)
Supplement: Supplementary file 1 [file plants-15-01749-s001.zip]

Archive with 1 entries (1 files):
- plants-4359371-supplementary.pdf
